# Supplementary material for: Drying of Saffron Petals as a Critical Step for the Stabilization of This Floral Residue Prior to Extraction of Bioactive Compounds
Source: Foods. 2024 Nov 21;13(23):3724. doi: 10.3390/foods13233724 (PMC11640713; doi:10.3390/foods13233724)
Supplement: Supplementary file 1 [file foods-13-03724-s001.zip]

Archive with 1 entries (1 files):
- foods-3297621-supplementary.pdf
